# Supplementary material for: New Sorbicillinoids from the Mangrove Endophytic Fungus Trichoderma reesei SCNU-F0042
Source: Mar Drugs. 2023 Aug 5;21(8):442. doi: 10.3390/md21080442 (PMC10455806; doi:10.3390/md21080442)
Supplement: Supplementary file 1 [file marinedrugs-21-00442-s001.zip]

Archive with 1 entries (1 files):
- marinedrugs-2534049-supplementary.pdf
